# Supplementary material for: Development of Nanofibers with Embedded Liposomes Containing an Immunomodulatory Drug Using Green Electrospinning
Source: Pharmaceutics. 2023 Apr 14;15(4):1245. doi: 10.3390/pharmaceutics15041245 (PMC10143873; doi:10.3390/pharmaceutics15041245)
Supplement: Supplementary file 1 [file pharmaceutics-15-01245-s001.zip]

Archive with 1 entries (1 files):
- pharmaceutics-2325575-supplementary.pdf
